# Supplementary material for: inTB - a data integration platform for molecular and clinical epidemiological analysis of tuberculosis
Source: BMC Bioinformatics. 2013 Aug 30;14:264. doi: 10.1186/1471-2105-14-264 (PMC3847221; doi:10.1186/1471-2105-14-264)
Supplement: Additional file 2 — Summary of ontology terms used. [file 1471-2105-14-264-S2.xlsx]

## Sheet: Sheet1
Presently used term	Ontology term	Reference	Notes
Drug dependence		http://purl.bioontology.org/ontology/SNOMEDCT/191816009
Age		http://purl.bioontology.org/ontology/SNOMEDCT/397669002
Problem drinker		http://purl.bioontology.org/ontology/SNOMEDCT/228281002
Appointment date		http://purl.bioontology.org/ontology/SNOMEDCT/185353001
BCG vaccination		http://purl.bioontology.org/ontology/SNOMEDCT/42284007
BCG revaccination		Not found	Terms exist for “Secondary immunization” in LNC but not specific to BCG
BCG scar present	O/E: BCG scar present	http://purl.bioontology.org/ontology/SNOMEDCT/416745009
Biotype		http://purl.bioontology.org/ontology/SNOMEDCT/260856009
Date of birth		http://purl.bioontology.org/ontology/SNOMEDCT/184099003
Country of citizenship		http://purl.bioontology.org/ontology/LNC/LP128544-6
Clinical presentation		http://purl.bioontology.org/ontology/LNC/LP91518-8
Clinical form		Not found
Residence behavior	Residence behavior | Community	http://purl.bioontology.org/ontology/LNC/LP107463-4
Country of origin		http://purl.bioontology.org/ontology/SNOMEDCT/276205001
County		http://ncicb.nci.nih.gov/xml/owl/EVS/Thesaurus.owl#C49292
BCG vaccination date		http://purl.bioontology.org/ontology/SNOMEDCT/42284007	No DATE related term, extended from SNOMED “BCG vaccination”
BCG revaccination date		Not found	Same reason as for BCG revaccination but also limited by the DATE target type
Tuberculosis treatment start date		http://purl.bioontology.org/ontology/LNC/LP73561-0
Tuberculosis treatment end date		Not found	Term exists for start of treatment but not for end in LNC
Patient status date		http://purl.bioontology.org/ontology/SNOMEDCT/246097001	No DATE related term, extended from SNOMED “Patient status”
Antibiogram typing date		http://purl.bioontology.org/ontology/SNOMEDCT/264582003	No DATE related term, extended from SNOMED “Antibiogram typing”
Date of diagnosis		http://purl.bioontology.org/ontology/SNOMEDCT/432213005
Administrative District		http://ncicb.nci.nih.gov/xml/owl/EVS/Thesaurus.owl#C87191
Education		http://purl.bioontology.org/ontology/SNOMEDCT/409073007	Term refers to act of teaching instead of academically acquired knowledge
Gender		http://purl.bioontology.org/ontology/SNOMEDCT/263495000
Body height measure		http://purl.bioontology.org/ontology/SNOMEDCT/50373000
HIV serology		Not found	Serology exists but is not specific to HIV
Homeless		http://purl.bioontology.org/ontology/SNOMEDCT/32911000
Occupation		http://purl.bioontology.org/ontology/SNOMEDCT/14679004
Last treatment		Not found	Treatment is a very broad concept (SNOMED has many Treatment types but not time specific)
Mantoux test		http://purl.bioontology.org/ontology/SNOMEDCT/424489006
Number of previous treatments		Not found
Risk factors		http://purl.bioontology.org/ontology/LNC/LP73299-7
Patient status		http://purl.bioontology.org/ontology/SNOMEDCT/246097001
Predicted months		Not found	No term to indicate for how long the treatment is predicted to last
Antibiogram typing		http://purl.bioontology.org/ontology/SNOMEDCT/264582003
Arrested		http://purl.bioontology.org/ontology/SNOMEDCT/6155003
Radiology		http://ncicb.nci.nih.gov/xml/owl/EVS/Thesaurus.owl#C17059
Smoker		http://purl.bioontology.org/ontology/SNOMEDCT/77176002
Species		http://ncicb.nci.nih.gov/xml/owl/EVS/Thesaurus.owl#C45293
Strain		Not found	No term found to represent “Bacterial strain”
Symptoms		http://purl.bioontology.org/ontology/LNC/LP75708-5
Symptoms date		Not found	No DATE related term, extended from LNC “Symptoms”
Toxicity		http://ncicb.nci.nih.gov/xml/owl/EVS/Thesaurus.owl#C27990
Transfered from another institution		Not found
Type of drug		http://purl.bioontology.org/ontology/SNOMEDCT/229753003
Unemployed		http://purl.bioontology.org/ontology/SNOMEDCT/73438004
Village		http://purl.bioontology.org/ontology/SNOMEDCT/284561004
Body weight		http://purl.bioontology.org/ontology/SNOMEDCT/27113001
Arrival year	Arrival	http://ncicb.nci.nih.gov/xml/owl/EVS/Thesaurus.owl#C53463	No DATE related term, extended from NCI “Arrival” - represents year of arrival in the country
Year of last treatment		Not found
